# Supplementary material for: The CD73 immune checkpoint promotes tumor cell metabolic fitness
Source: eLife. 2023 Jun 1;12:e84508. doi: 10.7554/eLife.84508 (PMC10259490; doi:10.7554/eLife.84508)
Supplement: Figure 1—source data 1. [file elife-84508-fig1-data1.zip]

Archive with 6 entries (6 files):
- Fig1G_FLAG.jpg
- __MACOSX/._Fig1G_FLAG.jpg
- Fig1G_PLCg.jpg
- __MACOSX/._Fig1G_PLCg.jpg
- Fig1G_source-data.pdf
- __MACOSX/._Fig1G_source-data.pdf
