# Supplementary material for: The CD73 immune checkpoint promotes tumor cell metabolic fitness
Source: eLife. 2023 Jun 1;12:e84508. doi: 10.7554/eLife.84508 (PMC10259490; doi:10.7554/eLife.84508)
Supplement: Figure 1—source data 2. [file elife-84508-fig1-data2.zip]

Archive with 4 entries (4 files):
- SITA_GLN_2019.xlsx
- __MACOSX/._SITA_GLN_2019.xlsx
- SITA_GLC_2018.xlsx
- __MACOSX/._SITA_GLC_2018.xlsx
