# Supplementary material for: The CD73 immune checkpoint promotes tumor cell metabolic fitness
Source: eLife. 2023 Jun 1;12:e84508. doi: 10.7554/eLife.84508 (PMC10259490; doi:10.7554/eLife.84508)
Supplement: Figure 1—figure supplement 1—source data 1. [file elife-84508-fig1-figsupp1-data1.zip]

Archive with 8 entries (8 files):
- Fig1-S1_source-data.pdf
- __MACOSX/._Fig1-S1_source-data.pdf
- Fig1-S1B_ActB.jpg
- __MACOSX/._Fig1-S1B_ActB.jpg
- Fig1-S1B_CD73.jpg
- __MACOSX/._Fig1-S1B_CD73.jpg
- Fig1-S1D_Cas9-ActB.tif
- __MACOSX/._Fig1-S1D_Cas9-ActB.tif
