# Supplementary material for: The CD73 immune checkpoint promotes tumor cell metabolic fitness
Source: eLife. 2023 Jun 1;12:e84508. doi: 10.7554/eLife.84508 (PMC10259490; doi:10.7554/eLife.84508)
Supplement: Figure 2—figure supplement 3—source data 1. [file elife-84508-fig2-figsupp3-data1.zip]

Archive with 12 entries (12 files):
- 1_JSG090_01.CEL
- __MACOSX/._1_JSG090_01.CEL
- 2_JSG091_01.CEL
- __MACOSX/._2_JSG091_01.CEL
- 3_JSG092_01.CEL
- __MACOSX/._3_JSG092_01.CEL
- 4_JSG093_01.CEL
- __MACOSX/._4_JSG093_01.CEL
- 5_JSG094_01.CEL
- __MACOSX/._5_JSG094_01.CEL
- 6_JSG095_01.CEL
- __MACOSX/._6_JSG095_01.CEL
