# Supplementary material for: The CD73 immune checkpoint promotes tumor cell metabolic fitness
Source: eLife. 2023 Jun 1;12:e84508. doi: 10.7554/eLife.84508 (PMC10259490; doi:10.7554/eLife.84508)
Supplement: Figure 4—source data 1. [file elife-84508-fig4-data1.zip]

Archive with 14 entries (14 files):
- Fig4_source-data.pdf
- __MACOSX/._Fig4_source-data.pdf
- Fig4A_ActB.jpg
- __MACOSX/._Fig4A_ActB.jpg
- Fig4A_PAR.jpg
- __MACOSX/._Fig4A_PAR.jpg
- Fig4B_ActB.jpg
- __MACOSX/._Fig4B_ActB.jpg
- Fig4B_PAR.jpg
- __MACOSX/._Fig4B_PAR.jpg
- Fig4C_ActB.jpg
- __MACOSX/._Fig4C_ActB.jpg
- Fig4C_PAR.jpg
- __MACOSX/._Fig4C_PAR.jpg
