# Supplementary material for: The CD73 immune checkpoint promotes tumor cell metabolic fitness
Source: eLife. 2023 Jun 1;12:e84508. doi: 10.7554/eLife.84508 (PMC10259490; doi:10.7554/eLife.84508)
Supplement: Figure 4—figure supplement 1—source data 1. [file elife-84508-fig4-figsupp1-data1.zip]

Archive with 6 entries (6 files):
- Fig4-S1_source-data.pdf
- __MACOSX/._Fig4-S1_source-data.pdf
- Fig4-S1B_ActB.png
- __MACOSX/._Fig4-S1B_ActB.png
- Fig4-S1B_PAR.jpg
- __MACOSX/._Fig4-S1B_PAR.jpg
